# Supplementary material for: Small RNA sequencing reveals distinct nuclear microRNAs in pig granulosa cells during ovarian follicle growth
Source: J Ovarian Res. 2021 Apr 20;14:54. doi: 10.1186/s13048-021-00802-3 (PMC8059229; doi:10.1186/s13048-021-00802-3)
Supplement: Supplementary file 2 — Additional file 2. [file 13048_2021_802_MOESM2_ESM.xlsx]

## Sheet: Sheet1
No.	Gene name	mature miRNA ID	Direction	Position	Transcript group	Strand	Length	MFE	p-value	Conserved score (% pos.)	Overlapping genomic features									Targeted figure
											AGO1	AGO2	AGO3	AGO4	EST	CpG	REP	TFBS	SNP
11.	RASGRF2 (5924)	hsa-miR-27b-5p	Sense	-374	1	+	21	-30.80	0.0318	0.9997 (100)	0	0	0	0	3	1	0	0	0
14.	RBKS (64080)		Antisense	-463	1	+	22	-31.00	0.0282	0.9670 (100)	0	0	0	0	178	1	0	2	0
18.	CA14 (23632)		Sense	-158	1	+	19	-30.80	0.0318	0.9811 (100)	0	0	0	0	4	0	0	0	0
27.	DCX (1641)		Sense	-1460	2	+	26	-31.80	0.0216	0.8243 (100)	0	0	0	0	131	0	0	0	1
5.	SP3 (6670)	hsa-miR-423-5p	Antisense	-805	1	+	25	-36.30	0.0241	0.8416 (100)	0	0	0	0	35	1	0	0	0
18.	JOSD2 (126119)		Sense	-1100	2	-	22	-35.10	0.0371	0.9757 (100)	0	0	0	0	24	0	0	2	0
18.	JOSD2 (126119)		Sense	-1296	1	-	22	-35.10	0.0371	0.9757 (100)	0	0	0	0	24	0	0	2	0
19.	NKX2-1 (7080)		Sense	-36	1	-	22	-39.90	0.0070	0.9985 (100)	0	0	0	0	8	1	0	0	0
23.	LDB1 (8861)		Antisense	-8	1	+	23	-35.10	0.0360	0.9386 (100)	0	0	0	0	26	0	1	0	1
34.	RUSC1 (23623)		Sense	-424	2	+	24	-34.40	0.0472	0.9618 (100)	0	0	0	0	21	1	0	0	0
34.	RUSC1 (23623)		Sense	-914	3	+	24	-34.40	0.0472	0.9618 (100)	0	0	0	0	21	1	0	0	0
37.	CCND1 (595)		Sense	-108	1	+	24	-34.70	0.0426	0.9044 (100)	0	0	0	0	1	0	0	1	0
42.	GAPDH (2597)		Sense	-712	2	+	19	-38.50	0.0114	0.6604 (100)	0	0	0	0	149	1	0	0	1
44.	MMP14 (4323)		Antisense	-8	1	-	26	-35.90	0.0276	0.8462 (100)	0	0	0	0	6	0	0	0	1
47.	KCNAB3 (9196)		Sense	-1191	1	-	19	-39.30	0.0086	0.9899 (100)	0	0	0	0	315	0	0	2	0
48.	AHDC1 (27245)		Antisense	-198	1	+	22	-35.20	0.0348	0.9986 (100)	0	0	0	0	1	1	1	0
39.	RTN4 (57142)	hsa-let-7e-5p	Antisense	-1263	2	+	20	-29.70	0.0499	0.9802 (100)	0	0	0	0	147	1	0	0	1
56.	SP3 (6670)		Antisense	-808	1	+	19	-31.20	0.0271	0.9105 (100)	0	0	0	0	35	1	0	0	0
57.	MSL1 (339287)		Sense	-191	1	+	25	-33.60	0.0125	0.8530 (100)	0	0	0	0	5	1	0	0	0
64.	IPO4 (79711)		Sense	-1465	1	-	25	-31.40	0.0295	0.9786 (100)	0	0	0	0	80	0	0	2	0
72.	UBTF (7343)		Antisense	-675	2	+	17	-30.20	0.0407	0.9942 (100)	0	0	0	0	8	1	0	0	0
72.	UBTF (7343)		Antisense	-1884	1	+	17	-30.20	0.0407	0.9942 (100)	0	0	0	0	8	1	0	0	0
77.	C3orf58 (205428)		Sense	-408	2	+	25	-32.30	0.0208	0.9995 (100)	0	0	0	0	25	1	0	0	1
78.	TFDP2 (7029)		Sense	-598	2	-	18	-30.60	0.0402	0.9629 (100)	0	0	0	0	52	0	0	0	1
8.	SMARCD3 (6604)	hsa-miR-421	Antisense	-153	1	+	25	-26.40	0.0397	0.9986 (100)	1	0	1	0	57	1	0	0	0
17.	STMN1 (3925)		Sense	-270	1	-	20	-31.80	0.0045	0.9994 (100)	0	0	1	2	45	1	0	0	0
7.	SP3 (6670)	hsa-let-7d-5p	Antisense	-808	1	+	20	-30.30	0.0436	0.9150 (100)	0	0	0	0	35	1	0	0	0
8.	PPP2R2B (5521)		Sense	-65	2	-	16	-29.90	0.0495	0.9989 (100)	0	0	0	0	143	1	0	0	0
8.	PPP2R2B (5521)		Sense	-254	1	-	16	-29.90	0.0495	0.9989 (100)	0	0	0	0	143	1	0	0	0
39.	MSL1 (339287)		Sense	-190	1	+	26	-30.40	0.0399	0.8587 (100)	0	0	0	0	4	1	0	0	0
8.	CNOT6L (246175)	hsa-miR-744-5p	Sense	-301	1	-	30	-35.90	0.0388	1.0000 (100)	0	0	0	0	2	1	0	0	0
16.	NFKBIL1 (4795)		Sense	-1327	1	+	27	-39.40	0.0126	0.9916 (100)	0	0	0	0	0	0	0	0	0
20.	PORCN (64840)		Sense	-764	2	+	23	-36.20	0.0353	0.9990 (100)	0	0	0	0	21	1	0	0	0
33.	CIC (23152)		Antisense	-420	1	-	26	-38.50	0.0229	0.9989 (100)	0	0	0	0	2	0	0	0	0
33.	CIC (23152)		Antisense	-1014	1	-	24	-36.60	0.0387	0.0092 (100)	0	0	0	0	1	0	0	0	0
13.	FNDC5 (252995)	hsa-miR-339-5p	Antisense	-132	1	+	25	-37.80	0.0150	0.9958 (100)	0	1	1	2	4	0	1	4	0
25.	FMNL2 (114793)		Sense	-115	1	+	30	-37.70	0.0126	0.9631 (100)	0	0	0	0	0	1	0	3	0
26.	REPIN1 (29803)		Sense	-1444	2	+	26	-37.40	0.0137	0.9997 (100)	0	0	0	0	127	0	0	3	0
38.	PIK3CA (5290)		Sense	-39	1	+	26	-36.60	0.0173	1.0000 (100)	0	0	0	0	3	1	1	0	0
47.	SAP130 (79595)		Sense	-21	1	-	27	-35.10	0.0267	0.9568 (100)	0	0	0	0	76	1	0	5	0
48.	RNF208 (727800)		Antisense	-291	1	+	28	-37.30	0.0172	0.9970 (100)	0	0	0	0	0	1	0	1	0
54.	FNDC3B (64778)		Antisense	-53	2	-	31	-37.60	0.0159	0.9999 (100)	0	0	0	0	6	1	0	0	0
58.	SRA1 (10011)		Sense	-142	2	-	28	-34.30	0.0336	0.9927 (100)	0	0	0	0	6	0	0	1	1
58.	SRA1 (10011)		Sense	-779	1	-	28	-34.30	0.0336	0.9927 (100)	0	0	0	0	6	0	0	1	1
58.	SRA1 (10011)		Antisense	-229	2	+	33	-33.70	0.0447	0.9985 (100)	0	0	0	0	92	0	0	0	0
58.	SRA1 (10011)		Antisense	-866	1	+	33	-33.70	0.0447	0.9985 (100)	0	0	0	0	92	0	0	0	0
14.	MAZ (4150)	hsa-miR-769-5p	Sense	-698	1	+	32	-32.70	0.0445	0.8744 (100)	0	0	0	0	109	1	0	1	0
31.	ZNF496 (84838)		Antisense	-167	1	+	24	-33.30	0.0401	0.8932 (100)	0	0	0	1	3	1	0	1	0
2.	LMOD3 (56203)	hsa-miR-19b-3p	Sense	-73	1	-	21		0.0215	0.9971 (100)	0	0	0	0	1	0	0	0	0
11.	ROGDI (79641)		Sense	-1464	1	-	26	-25.50	0.0322	0.6755 (100)	0	0	0	0	52	0	0	1	0
17.	SULF1 (23213)		Sense	-143	2	+	26	-24.40	0.0480	0.9273 (100)	0	0	0	0	48	0	0	4	0
27.	CHD3 (1107)		Antisense	-1295	2	-	24	-24.80	0.0477	0.9382 (100)	0	0	0	0	13	0	0	1	0
34.	MEF2D (4209)		Antisense	-1182	1	+	25	-28.90	0.0066	0.7687 (100)	0	0	0	0	48	0	0	3	0
35.	PREX2 (80243)		Sense	-589	1	+	23	-24.40	0.0480	0.9725 (100)	0	0	0	0	1	0	0	0	0
40.	ZNF646 (9726)		Sense	-22	1	+	26	-24.80	0.0415	0.8434 (100)	0	0	0	0	1	1	0	2	0
